# Supplementary material for: Defining in vitro topical antimicrobial and antibiofilm activity of epoxy-tigliane structures against oral pathogens
Source: J Oral Microbiol. 2023 Jul 31;15(1):2241326. doi: 10.1080/20002297.2023.2241326 (PMC10392292; doi:10.1080/20002297.2023.2241326)
Supplement: Supplemental Material [file ZJOM_A_2241326_SM8584.zip]

Archive with 4 entries (3 files):
- Supplementary files/
- Supplementary files/SupplementaryFigure_1.jpg
- Supplementary files/SupplementaryFigure_2.jpg
- Supplementary files/SupplementaryTable1.docx
